# Supplementary material for: Strain-Specific Interactions between the Viral Capsid Proteins VP4, VP7 and VP6 Influence Rescue of Rotavirus Reassortants by Reverse Genetics
Source: Int J Mol Sci. 2023 Mar 16;24(6):5670. doi: 10.3390/ijms24065670 (PMC10054668; doi:10.3390/ijms24065670)
Supplement: Supplementary file 1 [file ijms-24-05670-s001.zip]

Archive with 1 entries (1 files):
- ijms-2263729-supplementary.pdf
